# Supplementary material for: Lahaul–Zanskar–Sham Valley Corridor in Indian Trans Himalayan Region Facilitates Dispersal and Gene Flow in Himalayan Ibex
Source: Biology (Basel). 2023 Feb 28;12(3):382. doi: 10.3390/biology12030382 (PMC10045165; doi:10.3390/biology12030382)
Supplement: Supplementary file 1 [file biology-12-00382-s001.zip]

Archive with 1 entries (1 files):
- biology-2175570-supplementary.pdf
